# Supplementary material for: Metagenomic Analysis of the Virome of Mosquito Excreta
Source: mSphere. 2020 Sep 9;5(5):e00587-20. doi: 10.1128/mSphere.00587-20 (PMC7485684; doi:10.1128/mSphere.00587-20)
Supplement: DATA SET S1 [file mSphere.00587-20-sd001.xlsx]

## Sheet: Mosquitoes
ID	Collection No.	Region	Location	Date collected	Ae. aculeatus	Ae. alternans	Ae. aurantius	Ae. kochi	Ae. lineatopennis	Ae. notoscriptus	Ae. procax	Ae. tremulus	Ae. vigilax	Ae. vittiger	An. annulipes	An. farauti	Cq. crassipes	Cx. annulirostris	Cx. australicus	Cx. bitaeniorhynchus	Cx. cubiculi	Cx. gelidus	Cx. orbostiensis	Cx. pullus	Cx. sitiens	Ma. septempunctata	Ma. uniformis	Mi. elegans	Tr. magesianus	Ur. lateralis	Ve. carmenti	Ve. funerea	Ve. lineata	Aedes spp.	Culex spp.	Total
FNQ1	205535	Far North Queensland	Smithfield	2018-04-09				404				14	50			91	45	159			18	54			9	9	341		5			14	32			1245
FNQ2	205536	Far North Queensland	Smithfield	2018-04-09				308		10		19	39			72	14	92			5	19			19	5	409				164	43	19			1237
FNQ3	205537	Far North Queensland	Smithfield	2018-04-09				5	2			2	44			17	7	37				4					53				1	6				178
FNQ4	205538	Far North Queensland	Trinity Beach	2018-04-09				82		3		8	5			8		2									2				65	26	62			263
FNQ5	205541	Far North Queensland	Packers Camp	2018-04-11				2		19		2	7			6						52			1	86					14	20	17			226
FNQ6	205542	Far North Queensland	Packers Camp	2018-04-11				40		259		8	186			251		291				412			24	720	49				40	275	162	8		2725
FNQ7	205543	Far North Queensland	White Rock	2018-04-11				56	6	14			32	1		20	2	48				33			17	2					27	12	14			284
FNQ8	205544	Far North Queensland	White Rock	2018-04-11				37		79			18		2	16	1	25			1	2			51				12		20	10	24			298
FNQ9	205547	Far North Queensland	Smithfield	2018-04-12				90		3		28	6			193	25	467			9	112			6	12	106		6		93	9	16			1181
FNQ10	205548	Far North Queensland	Smithfield	2018-04-12				285		10			29			233	57	171			24	52			10	5	333				181	76	62			1528
FNQ11	205549	Far North Queensland	Smithfield	2018-04-12				2				4	50			170	19	15									107				1		4			372
FNQ12	205551	Far North Queensland	Port Douglas	2018-04-13				33		11			36			11		33				3			163						138	52	47			527
FNQ13	205552	Far North Queensland	Port Douglas	2018-04-13				28		6		2	30			4		30				12			131	10	4				173	40	107			577
FNQ14	205553	Far North Queensland	Port Douglas	2018-04-13				24		7			45			7		14						2	193	9				5	99	14	59			478
FNQ15	205601	Far North Queensland	White Rock	2018-04-16			1	7		33		1	16			3		27				2			48				25		9	20	15			207
FNQ16	205602	Far North Queensland	White Rock	2018-04-16				18	1	11		1	13		1	2		10							13						11	4	6			91
FNQ17	205603	Far North Queensland	Central swamp	2018-04-16				231										3											2		2		1	1		240
FNQ18	205604	Far North Queensland	Central swamp	2018-04-16				109		8		1	7			4		3			2	1				1	1				59	12	12			220
FNQ19	205605	Far North Queensland	Packers Camp	2018-04-17						334		26	257			128	26	976							257	1516	26		26		411	488	103			4574
FNQ20	205606	Far North Queensland	Packers Camp	2018-04-17				25	8	100			100			41		324				8			133	598	17				124	124	124	8		1734
FNQ21	205607	Far North Queensland	Cattana Wetlands	2018-04-17				78		6			5			71	28	46						1		2	8		2		112	36	7	3		405
FNQ22	205608	Far North Queensland	Port Douglas	2018-04-18				11		3			8			5		8				2			236	2					47	9	30			361
FNQ23	205609	Far North Queensland	Port Douglas	2018-04-18				36		2			36					43				7			266	23	5				41	2	16			477
FNQ24	205610	Far North Queensland	Port Douglas	2018-04-18				15					27					11		2		8			177	4			4		45	13	13			319
SEQ1	205637	South East Queensland	Warrill View	2018-03-07		3				2				2				67	1																	75
SEQ2	205638	South East Queensland	Warrill View	2018-03-07										12				67																		79
SEQ3	205639	South East Queensland	Warrill View	2018-03-07		1								4				66																		71
SEQ4	205640	South East Queensland	Warrill View	2018-03-07		1								1				26																		28
SEQ5	205641	South East Queensland	Toowong	2018-03-12						2	20		1	1				86							3		1					1				115
SEQ6	205642	South East Queensland	Toowong	2018-03-12	3					10	6							20																		39
SEQ7	205643	South East Queensland	Warrill View	2018-03-14										3				74	1									8								86
SEQ8	205644	South East Queensland	Warrill View	2018-03-14					6	2	1			8				248							4											269
SEQ9	205645	South East Queensland	Warrill View	2018-03-14		4			1					8				149	4						4											170
SEQ10	205646	South East Queensland	Warrill View	2018-03-14							1			4				91	1						4											101
SEQ11	205648	South East Queensland	Toowong	2018-03-19									6					31							3											40
SEQ12	205649	South East Queensland	Warrill View	2018-03-20										2				51							4											57
SEQ13	205650	South East Queensland	Warrill View	2018-03-20		1			13	1			1	8				162							3			1								190
SEQ14	205651	South East Queensland	Warrill View	2018-03-20		2								5				91	1																	99
SEQ15	205652	South East Queensland	Warrill View	2018-03-20					7					2				217	1																	227
SEQ16	205656	South East Queensland	Hemmant	2018-03-26						1	13		10				1	229					18		12		8									292
SEQ17	205657	South East Queensland	Hemmant	2018-03-26						1	7							80					9		4		1									102
SEQ18	205658	South East Queensland	Coopers Plains	2018-03-26						1	11							73					5		1										2	93
SEQ19	205659	South East Queensland	Warrill View	2018-03-27														88																		88
SEQ20	205660	South East Queensland	Warrill View	2018-03-27		1			2	1				1			3	31							4		1	1								45
SEQ21	205661	South East Queensland	Warrill View	2018-03-27		1			1						3			84							3											92
SEQ22	205662	South East Queensland	Warrill View	2018-03-27					1									179																		180
